# Supplementary material for: Study of the genetic variability of durum wheat (Triticum durum Desf.) in the face of combined stress: water and heat
Source: AoB Plants. 2023 Dec 9;16(1):plad085. doi: 10.1093/aobpla/plad085 (PMC10781440; doi:10.1093/aobpla/plad085)
Supplement: plad085_suppl_Supplementary_Data [file plad085_suppl_supplementary_data.xlsx]

## Sheet: Data
Genotypes	Treatments	LT (°C)	Fv/m	Fv/0	RWC(%)	Chl a (mg/ml)	Chl b (mg/ml)	LA (cm2)	SSC (mg/gMF)	PC(mg/gMF)
Hedhba	100% FC 24°C	23.708	0.703	3.093	93.5714286	13.989	7.231	78.506	1.418	0.053
Hedhba	100% FC 24°C	23.233	0.703	3.084	96.088259	15.302	7.404	71.72	1.397	0.066
Hedhba	100% FC 24°C	21.888	0.742	3.14	96.670182	14.805	6.021	78.7	1.662	0.052
Karim	100% FC 24°C	22.783	0.726	3.064	92.6010929	16.284	10.601	53.037	1.716	0.066
Karim	100% FC 24°C	23.188	0.815	2.976	90.0096442	14.555	11.219	43.988	1.758	0.089
Karim	100% FC 24°C	23.911	0.83	3.167	91.4447025	14.502	10.585	50.042	1.742	0.093
Biskri	100% FC 24°C	23.183	0.754	2.715	94.4117647	11.537	9.4	45.067	1.82	0.108
Biskri	100% FC 24°C	23.155	0.742	2.93	95.0242779	10.839	8.662	57.054	1.762	0.084
Biskri	100% FC 24°C	23.8	0.786	2.275	98.1114056	14.133	8.919	64.908	1.73	0.1
Aouija	100% FC 24°C	24.358	0.751	4.786	95.1785714	13.621	8.32	61.508	1.082	0.155
Aouija	100% FC 24°C	24.388	0.745	4.972	90.2274302	11.823	8.677	48.783	1.518	0.161
Aouija	100% FC 24°C	22.711	0.728	4.355	96.69991	13.831	8.461	52.67	1.064	0.158
Hmira	100% FC 24°C	24.458	0.803	3.02	99.7142857	21.795	10.086	64.568	1.385	0.09
Hmira	100% FC 24°C	24.122	0.8044	3.126	99.671472	16.796	9.55	47.147	1.429	0.08
Hmira	100% FC 24°C	21.855	0.796	3.204	97.9655028	20.641	9.801	52.497	1.642	0.09
Hedhba	50% FC 30°C	28.95	0.634	2.888	60.770426	11.623	6.705	69.224	3.211	0.098
Hedhba	50% FC 30°C	29.744	0.63	2.934	59.0909091	11.406	6.412	66.367	3.345	0.105
Hedhba	50% FC 30°C	26.022	0.665	2.905	63.368801	9.528	5.862	70.809	3.28	0.101
Karim	50% FC 30°C	31.816	0.472	2.44	46.804412	7.827	6.607	43.00	2.094	0.198
Karim	50% FC 30°C	32.966	0.455	2.108	58.535711	6.551	7.52	41.62	2.559	0.14
Karim	50% FC 30°C	30.033	0.467	2.001	57.990462	6.307	6.331	39.735	2.472	0.169
Biskri	50% FC 30°C	28.35	0.62	1.763	60.392245	10.43	4.068	42.71	2.751	0.161
Biskri	50% FC 30°C	29.444	0.629	1.749	60.0047511	8.263	4.712	39.2	2.517	0.18
Biskri	50% FC 30°C	27.155	0.653	1.695	62.036884	8.401	4.08	37.228	2.547	0.177
Aouija	50% FC 30°C	26.00	0.694	3.937	68.447108	9.113	8.233	58.966	2.315	0.322
Aouija	50% FC 30°C	29.133	0.75	4.067	70.266947	9.858	7.64	40.851	2.515	0.365
Aouija	50% FC 30°C	27.366	0.714	3.822	77.419058	10.633	7.608	53.039	3.468	0.31
Hmira	50% FC 30°C	29.008	0.581	1.467	47.410554	18.408	7.37	45.882	2.806	0.144
Hmira	50% FC 30°C	29.033	0.523	1.498	48.688407	13.934	6.311	38.377	2.105	0.169
Hmira	50% FC 30°C	29.022	0.586	1.206	48.3110523	15.422	6.05	43.00	2.047	0.147
Hedhba	25% FC 35°C	35.335	0.509	2.47	29.642	9.44	4.477	58.08	3.493	0.184
Hedhba	25% FC 35°C	35.6	0.434	2.397	35.033	9.176	5.256	62.00	3.478	0.171
Hedhba	25% FC 35°C	35.1	0.456	2.35	36.58	9.65	3.099	60.49	3.635	0.167
Karim	25% FC 35°C	37.411	0.344	2.007	20.841	4.203	3.228	40.24	2.305	0.187
Karim	25% FC 35°C	38.207	0.37	1.93	20.019	4.196	3.96	23.00	2.98	0.15
Karim	25% FC 35°C	38.79	0.325	1.968	21.663	5.454	4.075	23.092	2.605	0.204
Biskri	25% FC 35°C	36.9	0.549	1.62	33.122	7.666	3.23	23.74	3.084	0.19
Biskri	25% FC 35°C	38.46	0.519	1.64	34.049	8.07	3.007	24.00	3.127	0.186
Biskri	25% FC 35°C	36.14	0.533	1.63	34.02	7.104	2.966	22.26	2.803	0.209
Aouija	25% FC 35°C	35.767	0.62	3.42	41.036	7.63	5.371	20.00	3.672	0.451
Aouija	25% FC 35°C	35.4	0.608	2.861	40.181	8.204	5.322	28.52	3.77	0.524
Aouija	25% FC 35°C	35.3	0.609	3.1	40.473	9.749	5.1	29.6	3.623	0.446
Hmira	25% FC 35°C	39.56	0.433	1.06	25.339	10.857	3.337	35.6	2.593	0.216
Hmira	25% FC 35°C	38.741	0.421	1.542	25.241	10.184	2.009	35.69	2.479	0.205
Hmira	25% FC 35°C	38.2	0.402	1.44	25.069	9.869	3.114	34.8	2.694	0.197

## Sheet: Codes
Codes
RWC (%)	Relative water content
LA (cm2)	Leaf aeria
PC (mg/g FM)	Proline content
SSC (mg/g FM)	Soluble sugars content
Fv/m	maximum fluorescence efficiency
Fv/0	leaf photosynthetic capacity
LT°(°C)	Leaf temperature
Chl a (mg/ml supernatant)	Cholorophyll a content
Chl b (mg/ml supernatant)	Cholorophyll b content
100% FC 24°C	100% Field capacity (FC) at 24°C
50% FC 30°C	50% Field capacity (FC) at 30°C
25% FC 35°C	25% Field capacity (FC) at 35°C
